# Supplementary material for: Hospital Coordination and Protocols Using Serum and Peripheral Blood Cells from Patients and Healthy Donors in a Longitudinal Study of Guillain–Barré Syndrome
Source: Diagnostics (Basel). 2025 Jul 29;15(15):1900. doi: 10.3390/diagnostics15151900 (PMC12346330; doi:10.3390/diagnostics15151900)
Supplement: Supplementary file 1 [file diagnostics-15-01900-s001.zip]

Archive with 1 entries (1 files):
- diagnostics-3668549-supplementary.pdf
